# Supplementary material for: Perspective on applicability of data-driven machine learning computational new approach methodologies for hazard identification in chemicals risk assessment
Source: J Cheminform. 2026 Mar 26;18:57. doi: 10.1186/s13321-026-01184-8 (PMC13141294; doi:10.1186/s13321-026-01184-8)
Supplement: Supplementary file 1 — Supplementary Material 1. [file 13321_2026_1184_MOESM1_ESM.xlsx]

## Sheet: TITLE
Perspective on Applicability of Data-Driven Machine Learning Computational New Approach Methodologies for Hazard Identification in Chemicals Risk Assessment
Geven Piir (a), Sulev Sild (a), Olga Tcheremenskaia (b), Emma Di Consiglio (b), Jörgen Henriksson (c), Agnieszka Gajewicz-Skretna (d,e), Enrico Mombelli (f), Alessandra Roncaglioni (g), Uko Maran (a)*.
a Institute of chemistry, University of Tartu, Ravila 14a, Tartu 50411, Estonia.
b Department of Environment and Health, National Institute of Health (ISS), Rome, Italy.
c Swedish Chemicals Agency, Sundbyberg, Sweden.
d Laboratory of Environmental Chemoinformatics, Faculty of Chemistry, University of Gdansk, Gdansk, Poland.
e Department of Physical Chemistry, Faculty of Chemistry, Gdansk University of Technology, 80-233 Gdansk, Poland.
f French National Institute for Industrial Environment and Risks (INERIS), Verneuil-en-Halatte Parc Technologique ALATA BP 2, Verneuil-en-Halatte, France.
g Department of Environemntal Health Sciences, Istituto di Ricerche Farmacologiche Mario Negri IRCCS, Milan, Italy.
* Corresponding author: uko.maran@ut.ee

## Sheet: Articles
Article Title	Publication Year	DOI	DOI Link	Model type	ANN	SVM	Trees	Instance	NB	Other	Usability	Endpoint class	Comments		Interpretation
Critical features identification for chemical chronic toxicity based on mechanistic forecast models	2022	10.1016/j.envpol.2022.119584	http://dx.doi.org/10.1016/j.envpol.2022.119584	class		x	x	x			no	Chronic toxicity		http://dx.doi.org/10.1016/j.envpol.2022.119584	PCA and tree
New Models to Predict the Acute and Chronic Toxicities of Representative Species of the Main Trophic Levels of Aquatic Environments	2021	10.3390/molecules26226983	http://dx.doi.org/10.3390/molecules26226983	regression			x				yes	Chronic toxicity	https://www.vegahub.eu	http://dx.doi.org/10.3390/molecules26226983
Integrated In Silico Models for the Prediction of No-Observed(Adverse)-Effect Levels and Lowest-Observed-(Adverse)-Effect Levels in Rats for Sub-chronic Repeated-Dose Toxicity	2021	10.1021/acs.chemrestox.0c00176	http://dx.doi.org/10.1021/acs.chemrestox.0c00176	class,regression	x	x	x		x		no	Chronic toxicity		http://dx.doi.org/10.1021/acs.chemrestox.0c00176	SA
Predictive and explanatory themes of NOAEL through a systematic comparison of different machine learning methods and descriptors	2022	10.1016/j.fct.2022.113325	http://dx.doi.org/10.1016/j.fct.2022.113325	class		x	x				perhaps	Chronic toxicity	https://github.com/ifyoungnet/NOAEL	http://dx.doi.org/10.1016/j.fct.2022.113325
Development of classification models for predicting chronic toxicity of chemicals to Daphnia magna and Pseudokirchneriella subcapitata	2019	10.1080/1062936X.2018.1545694	http://dx.doi.org/10.1080/1062936X.2018.1545694	class				x			no	Chronic toxicity		http://dx.doi.org/10.1080/1062936X.2018.1545694	descriptor interpretation
Predicting in vivo effect levels for repeat-dose systemic toxicity using chemical, biological, kinetic and study covariates	2018	10.1007/s00204-017-2067-x	http://dx.doi.org/10.1007/s00204-017-2067-x	regression			x				no	Chronic toxicity		http://dx.doi.org/10.1007/s00204-017-2067-x
Development of QSAR Model for Subchronic Inhalation Toxicity Using Random Forest Regression Method	2019	10.1002/bkcs.11835	http://dx.doi.org/10.1002/bkcs.11835	regression			x				no	Chronic toxicity		http://dx.doi.org/10.1002/bkcs.11835	RF importance
Advancing chronic toxicity risk assessment in freshwater ecology by molecular characterization-based machine learning	2024	10.1016/j.envpol.2023.123093	http://dx.doi.org/10.1016/j.envpol.2023.123093	regression	x	x	x				no	Chronic toxicity		http://dx.doi.org/10.1016/j.envpol.2023.123093	SHAP
In silico prediction of potential drug-induced nephrotoxicity with machine learning methods	2022	10.1002/jat.4331	http://dx.doi.org/10.1002/jat.4331	class	x	x	x	x	x		no	Kidney toxicity		http://dx.doi.org/10.1002/jat.4331
In Silico Prediction and Insights Into the Structural Basis of Drug Induced Nephrotoxicity	2022	10.3389/fphar.2021.793332	http://dx.doi.org/10.3389/fphar.2021.793332	class	x	x	x				yes	Kidney toxicity	http://www.sapredictor.cn	http://dx.doi.org/10.3389/fphar.2021.793332
Development of quantitative structure-activity relationship models to predict potential nephrotoxic ingredients in traditional Chinese medicines	2019	10.1016/j.fct.2019.03.056	http://dx.doi.org/10.1016/j.fct.2019.03.056	class	x	x					no	Kidney toxicity		http://dx.doi.org/10.1016/j.fct.2019.03.056
Predictive Models for Human Organ Toxicity Based on In Vitro Bioactivity Data and Chemical Structure	2020	10.1021/acs.chemrestox.9b00305	http://dx.doi.org/10.1021/acs.chemrestox.9b00305	class	x	x	x		x		no	Kidney toxicity		http://dx.doi.org/10.1021/acs.chemrestox.9b00305
Three-Level Hepatotoxicity Prediction System Based on Adverse Hepatic Effects	2019	10.1021/acs.molpharmaceut.8b01048	http://dx.doi.org/10.1021/acs.molpharmaceut.8b01048	class			x				perhaps	Liver toxicity	knime workflow in the SI	http://dx.doi.org/10.1021/acs.molpharmaceut.8b01048
Predictive Models for Human Organ Toxicity Based on In Vitro Bioactivity Data and Chemical Structure	2020	10.1021/acs.chemrestox.9b00305	http://dx.doi.org/10.1021/acs.chemrestox.9b00305	class	x	x	x		x		no	Liver toxicity		http://dx.doi.org/10.1021/acs.chemrestox.9b00305
Computational Models Using Multiple Machine Learning Algorithms for Predicting Drug Hepatotoxicity with the DILIrank Dataset	2020	10.3390/ijms21062114	http://dx.doi.org/10.3390/ijms21062114	class	x	x	x	x	x		no	Liver toxicity		http://dx.doi.org/10.3390/ijms21062114
Prediction of Drug-Induced Liver Toxicity Using SVM and Optimal Descriptor Sets	2021	10.3390/ijms22158073	http://dx.doi.org/10.3390/ijms22158073	class	x	x	x	x	x	x	no	Liver toxicity		http://dx.doi.org/10.3390/ijms22158073
Predicting Drug-Induced Liver Injury Using Ensemble Learning Methods and Molecular Fingerprints	2018	10.1093/toxsci/kfy121	http://dx.doi.org/10.1093/toxsci/kfy121	class		x	x				no	Liver toxicity		http://dx.doi.org/10.1093/toxsci/kfy121
An In Silico Model for Predicting Drug-Induced Hepatotoxicity	2019	10.3390/ijms20081897	http://dx.doi.org/10.3390/ijms20081897	class			x	x	x		no	Liver toxicity		http://dx.doi.org/10.3390/ijms20081897
In silico Identification and Mechanism Exploration of Hepatotoxic Ingredients in Traditional Chinese Medicine	2019	10.3389/fphar.2019.00458	http://dx.doi.org/10.3389/fphar.2019.00458	class	x	x	x	x			no	Liver toxicity		http://dx.doi.org/10.3389/fphar.2019.00458
ProTox-II: a webserver for the prediction of toxicity of chemicals	2018	10.1093/nar/gky318	http://dx.doi.org/10.1093/nar/gky318	class			x				yes	Liver toxicity	https://tox-new.charite.de/protox_II/	http://dx.doi.org/10.1093/nar/gky318
Predicting Drug-Induced Liver Injury with Bayesian Machine Learning	2020	10.1021/acs.chemrestox.9b00264	http://dx.doi.org/10.1021/acs.chemrestox.9b00264	class						x	perhaps	Liver toxicity	Code in the SI	http://dx.doi.org/10.1021/acs.chemrestox.9b00264
Linking electron ionization mass spectra of organic chemicals to toxicity endpoints through machine learning and experimentation	2022	10.1016/j.jhazmat.2022.128558	http://dx.doi.org/10.1016/j.jhazmat.2022.128558	class		x	x	x			perhaps	Liver toxicity	https://github.com/YanLabAI/SpectraTox	http://dx.doi.org/10.1016/j.jhazmat.2022.128558	importances
Ensemble Models Based on QuBiLS-MAS Features and Shallow Learning for the Prediction of Drug-Induced Liver Toxicity: Improving Deep Learning and Traditional Approaches	2020	10.1021/acs.chemrestox.0c00030	http://dx.doi.org/10.1021/acs.chemrestox.0c00030	class	x	x	x	x	x	x	yes	Liver toxicity	http://tomocomd.com/apps/ptoxra	http://dx.doi.org/10.1021/acs.chemrestox.0c00030
Comparing the performance of meta-classifiers-a case study on selected imbalanced data sets relevant for prediction of liver toxicity	2018	10.1007/s10822-018-0116-z	http://dx.doi.org/10.1007/s10822-018-0116-z	class			x				no	Liver toxicity		http://dx.doi.org/10.1007/s10822-018-0116-z
Prediction and mechanistic analysis of drug-induced liver injury (DILI) based on chemical structure	2021	10.1186/s13062-020-00285-0	http://dx.doi.org/10.1186/s13062-020-00285-0	class		x	x				perhaps	Liver toxicity	https://github.com/anikaliu/CAMDA-DILI	http://dx.doi.org/10.1186/s13062-020-00285-0
The development and application of in silico models for drug induced liver injury	2018	10.1039/c7ra12957b	http://dx.doi.org/10.1039/c7ra12957b	class		x	x	x	x		no	Liver toxicity	webservice, but down (http://opensource.vslead.com)	http://dx.doi.org/10.1039/c7ra12957b	descriptor interpretation
Deep Graph Learning with Property Augmentation for Predicting Drug-Induced Liver Injury	2021	10.1021/acs.chemrestox.0c00322	http://dx.doi.org/10.1021/acs.chemrestox.0c00322	class	x						no	Liver toxicity		http://dx.doi.org/10.1021/acs.chemrestox.0c00322
In Silico Prediction of Human and Rat Liver Microsomal Stability via Machine Learning Methods	2022	10.1021/acs.chemrestox.2c00207	http://dx.doi.org/10.1021/acs.chemrestox.2c00207	class	x	x	x	x	x	x	no	Liver toxicity		http://dx.doi.org/10.1021/acs.chemrestox.2c00207
Predicting Drug-Induced Liver Injury Using Machine Learning on a Diverse Set of Predictors	2021	10.3389/fphar.2021.648805	http://dx.doi.org/10.3389/fphar.2021.648805	class	x	x	x		x	x	perhaps	Liver toxicity	https://github.com/hurlab/CAMDA-Challenge-2020-Drug-Induced-Liver-Injury	http://dx.doi.org/10.3389/fphar.2021.648805
Studying and mitigating the effects of data drifts on ML model performance at the example of chemical toxicity data	2022	10.1038/s41598-022-09309-3	http://dx.doi.org/10.1038/s41598-022-09309-3	class			x				perhaps	Liver toxicity	https://github.com/volkamerlab/CPrecalibration_manuscript_SI	http://dx.doi.org/10.1038/s41598-022-09309-3
Vienna LiverTox Workspace-A Set of Machine Learning Models for Prediction of Interactions Profiles of Small Molecules With Transporters Relevant for Regulatory Agencies	2020	10.3389/fchem.2019.00899	http://dx.doi.org/10.3389/fchem.2019.00899	class		x	x				yes	Liver toxicity	https://livertox.univie.ac.at	http://dx.doi.org/10.3389/fchem.2019.00899
A Computational Toxicology Approach to Screen the Hepatotoxic Ingredients in Traditional Chinese Medicines: Polygonum multiflorum Thunb as a Case Study	2019	10.3390/biom9100577	http://dx.doi.org/10.3390/biom9100577	class		x	x	x	x		no	Liver toxicity		http://dx.doi.org/10.3390/biom9100577
The hepatotoxic potential of protein kinase inhibitors predicted with Random Forest and Artificial Neural Networks	2018	10.1016/j.toxlet.2018.10.009	http://dx.doi.org/10.1016/j.toxlet.2018.10.009	class	x		x				no	Liver toxicity		http://dx.doi.org/10.1016/j.toxlet.2018.10.009
Prediction Model of Aryl Hydrocarbon Receptor Activation by a Novel QSAR Approach, DeepSnap-Deep Learning	2020	10.3390/molecules25061317	http://dx.doi.org/10.3390/molecules25061317	class	x						no	Liver toxicity		http://dx.doi.org/10.3390/molecules25061317
DILI-Stk: An Ensemble Model for the Prediction of Drug-induced Liver Injury of Drug Candidates	2022	10.2174/1574893617666211228113939	http://dx.doi.org/10.2174/1574893617666211228113939	class	x	x	x	x	x	x	yes	Liver toxicity	http://ssbio.cau.ac.kr/software/dili	http://dx.doi.org/10.2174/1574893617666211228113939
Early Drug-Induced Liver Injury Risk Screening: Free, as Good as It Gets	2022	10.1093/toxsci/kfac054	http://dx.doi.org/10.1093/toxsci/kfac054	class			x				no	Liver toxicity		http://dx.doi.org/10.1093/toxsci/kfac054
Comparing Machine Learning Algorithms for Predicting Drug-Induced Liver Injury (DILI)	2020	10.1021/acs.molpharmaceut.0c00326	http://dx.doi.org/10.1021/acs.molpharmaceut.0c00326	class	x	x	x	x	x		no	Liver toxicity		http://dx.doi.org/10.1021/acs.molpharmaceut.0c00326
Multi-Descriptor Read Across (MuDRA): A Simple and Transparent Approach for Developing Accurate Quantitative Structure-Activity Relationship Models	2018	10.1021/acs.jcim.8b00124	http://dx.doi.org/10.1021/acs.jcim.8b00124	class				x			yes	Liver toxicity	https://chembench.mml.unc.edu/mudra/ during the search it was available. Now seems to be down	http://dx.doi.org/10.1021/acs.jcim.8b00124
Comparison of Descriptor- and Fingerprint Sets in Machine Learning Models for ADME-Tox Targets	2022	10.3389/fchem.2022.852893	http://dx.doi.org/10.3389/fchem.2022.852893	class	x		x				no	Liver toxicity		http://dx.doi.org/10.3389/fchem.2022.852893
Developing an artificial intelligence method for screening hepatotoxic compounds in traditional Chinese medicine and Western medicine combination	2022	10.1186/s13020-022-00617-4	http://dx.doi.org/10.1186/s13020-022-00617-4	class	x	x	x	x	x	x	no	Liver toxicity		http://dx.doi.org/10.1186/s13020-022-00617-4
Investigating ADR mechanisms with Explainable AI: a feasibility study with knowledge graph mining	2021	10.1186/s12911-021-01518-6	http://dx.doi.org/10.1186/s12911-021-01518-6	class			x				perhaps	Liver toxicity	Model in the article	http://dx.doi.org/10.1186/s12911-021-01518-6
Development of a QSAR model to predict hepatic steatosis using freely available machine learning tools	2020	10.1016/j.fct.2020.111494	http://dx.doi.org/10.1016/j.fct.2020.111494	class	x		x			x	no	Liver toxicity		http://dx.doi.org/10.1016/j.fct.2020.111494
DeepDILI: Deep Learning-Powered Drug-Induced Liver Injury Prediction Using Model-Level Representation	2021	10.1021/acs.chemrestox.0c00374	http://dx.doi.org/10.1021/acs.chemrestox.0c00374	class		x	x	x		x	perhaps	Liver toxicity	https://github.com/TingLi2016/DeepDILI	http://dx.doi.org/10.1021/acs.chemrestox.0c00374	importances
Predictive Model for Drug-Induced Liver Injury Using Deep Neural Networks Based on Substructure Space	2021	10.3390/molecules26247548	http://dx.doi.org/10.3390/molecules26247548	class	x	x	x		x		no	Liver toxicity		http://dx.doi.org/10.3390/molecules26247548
Machine-Learning Prediction of Oral Drug-Induced Liver Injury (DILI) via Multiple Features and Endpoints	2020	10.1155/2020/4795140	http://dx.doi.org/10.1155/2020/4795140	class			x			x	no	Liver toxicity		http://dx.doi.org/10.1155/2020/4795140
Identification of hepatoprotective traditional Chinese medicines based on the structure-activity relationship, molecular network, and machine learning techniques	2022	10.3389/fphar.2022.969979	http://dx.doi.org/10.3389/fphar.2022.969979	class			x	x	x		perhaps	Liver toxicity	weka model files are in SI	http://dx.doi.org/10.3389/fphar.2022.969979
Mechanism-driven modeling of chemical hepatotoxicity using structural alerts and an in vitro screening assay	2022	10.1016/j.jhazmat.2022.129193	http://dx.doi.org/10.1016/j.jhazmat.2022.129193	class		x	x	x			no	Liver toxicity		http://dx.doi.org/10.1016/j.jhazmat.2022.129193
Prediction of drug-induced liver injury and cardiotoxicity using chemical structure and in vitro assay data	2022	10.1016/j.taap.2022.116250	http://dx.doi.org/10.1016/j.taap.2022.116250	class		x	x		x		perhaps	Liver toxicity	https://github.com/TX-2017/machine-learning	http://dx.doi.org/10.1016/j.taap.2022.116250
Hepatotoxicity Modeling Using Counter-Propagation Artificial Neural Networks: Handling an Imbalanced Classification Problem	2020	10.3390/molecules25030481	http://dx.doi.org/10.3390/molecules25030481	class	x						no	Liver toxicity		http://dx.doi.org/10.3390/molecules25030481
Development of a Battery of In Silico Prediction Tools for Drug-Induced Liver Injury from the Vantage Point of Translational Safety Assessment	2021	10.1021/acs.chemrestox.0c00423	http://dx.doi.org/10.1021/acs.chemrestox.0c00423	class	x	x	x	x		x	no	Liver toxicity		http://dx.doi.org/10.1021/acs.chemrestox.0c00423
Joint Decision-Making Model Based on Consensus Modeling Technology for the Prediction of Drug-Induced Liver Injury	2021	10.1155/2021/2293871	http://dx.doi.org/10.1155/2021/2293871	class		x					no	Liver toxicity		http://dx.doi.org/10.1155/2021/2293871	importances
An Algorithm Framework for Drug-Induced Liver Injury Prediction Based on Genetic Algorithm and Ensemble Learning	2022	10.3390/molecules27103112	http://dx.doi.org/10.3390/molecules27103112	class		x	x				no	Liver toxicity		http://dx.doi.org/10.3390/molecules27103112
Application of Supervised SOM Algorithms in Predicting the Hepatotoxic Potential of Drugs	2021	10.3390/ijms22094443	http://dx.doi.org/10.3390/ijms22094443	class	x						no	Liver toxicity		http://dx.doi.org/10.3390/ijms22094443
In Silico Prediction of Drug-Induced Liver Injury Based on Ensemble Classifier Method	2019	10.3390/ijms20174106	http://dx.doi.org/10.3390/ijms20174106	class		x	x			x	no	Liver toxicity		http://dx.doi.org/10.3390/ijms20174106
Identification of intrinsic hepatotoxic compounds in Polygonum multiflorum Thunb. using machine-learning methods	2022	10.1016/j.jep.2022.115620	http://dx.doi.org/10.1016/j.jep.2022.115620	class		x					perhaps	Liver toxicity	https://github.com/dreadlesss/Hepatotoxicity_predictor	http://dx.doi.org/10.1016/j.jep.2022.115620
Estimating drug-induced liver injury risk by in vitro molecular initiation response and pharmacokinetic parameters for during early drug development	2023	10.1093/toxres/tfac083	http://dx.doi.org/10.1093/toxres/tfac083	class			x				no	Liver toxicity		http://dx.doi.org/10.1093/toxres/tfac083	importances
GeoDILI: A Robust and Interpretable Model for Drug-Induced Liver Injury Prediction Using Graph Neural Network-Based Molecular Geometric Representation	2023	10.1021/acs.chemrestox.3c00199	http://dx.doi.org/10.1021/acs.chemrestox.3c00199	class	x						perhaps	Liver toxicity	https://github.com/CSU-QJY/GeoDILI	http://dx.doi.org/10.1021/acs.chemrestox.3c00199
VenomPred 2.0: A Novel In Silico Platform for an Extended and Human Interpretable Toxicological Profiling of Small Molecules	2023	10.1021/acs.jcim.3c00692	http://dx.doi.org/10.1021/acs.jcim.3c00692	class	x	x	x	x			yes	Liver toxicity	http://www.mmvsl.it/wp/venompred2/	http://dx.doi.org/10.1021/acs.jcim.3c00692	shap
Unraveling the mechanisms underlying drug-induced cholestatic liver injury: identifying key genes using machine learning techniques on human in vitro data sets	2023	10.1007/s00204-023-03583-4	http://dx.doi.org/10.1007/s00204-023-03583-4	class	x	x	x	x		x	no	Liver toxicity		http://dx.doi.org/10.1007/s00204-023-03583-4
An entropy weight method to integrate big omics and mechanistically evaluate DILI	2023	10.1097/HEP.0000000000000628	http://dx.doi.org/10.1097/HEP.0000000000000628	class			x				no	Liver toxicity		http://dx.doi.org/10.1097/HEP.0000000000000628	shap
Supervised chemical graph mining improves drug-induced liver injury prediction	2023	10.1016/j.isci.2022.105677	http://dx.doi.org/10.1016/j.isci.2022.105677	class						x	perhaps	Liver toxicity	https://github.com/sslim0814/SSM	http://dx.doi.org/10.1016/j.isci.2022.105677
Extrapolation of drug induced liver injury responses from cancer cell lines using machine learning approaches	2021	10.1016/j.comtox.2020.100147	http://dx.doi.org/10.1016/j.comtox.2020.100147	class		x	x				no	Liver toxicity		http://dx.doi.org/10.1016/j.comtox.2020.100147
Machine Learning-Based Prediction of Drug-Induced Hepatotoxicity: An OvA-QSTR Approach	2023	10.1021/acs.jcim.3c00687		class			x		x		no	Liver toxicity
Exploring the Hepatotoxicity of Drugs through Machine Learning and Network Toxicological Methods	2023	10.2174/1574893618666230316122534	http://dx.doi.org/10.2174/1574893618666230316122534	class		x	x				no	Liver toxicity		http://dx.doi.org/10.2174/1574893618666230316122534
Toxicity prediction using target, interactome, and pathway profiles as descriptors	2023	10.1016/j.toxlet.2023.04.005	http://dx.doi.org/10.1016/j.toxlet.2023.04.005	class			x				no	Liver toxicity		http://dx.doi.org/10.1016/j.toxlet.2023.04.005	importances
Skin Doctor: Machine Learning Models for Skin Sensitization Prediction that Provide Estimates and Indicators of Prediction Reliability	2019	10.3390/ijms20194833	http://dx.doi.org/10.3390/ijms20194833	class		x	x				yes	Skin sensitization	https://nerdd.univie.ac.at/skinDoctorII/	http://dx.doi.org/10.3390/ijms20194833
Development of quantitative model of a local lymph node assay for evaluating skin sensitization potency applying machine learning CatBoost	2021	10.1016/j.yrtph.2021.105019	http://dx.doi.org/10.1016/j.yrtph.2021.105019	regression			x				perhaps	Skin sensitization	Code in the SI	http://dx.doi.org/10.1016/j.yrtph.2021.105019	importances
Predicting the Skin Sensitization Potential of Small Molecules with Machine Learning Models Trained on Biologically Meaningful Descriptors	2021	10.3390/ph14080790	http://dx.doi.org/10.3390/ph14080790	class			x				no	Skin sensitization		http://dx.doi.org/10.3390/ph14080790
A development of a graph-based ensemble machine learning model for skin sensitization hazard and potency assessment		10.1002/jat.4361	http://dx.doi.org/10.1002/jat.4361	class	x						no	Skin sensitization		http://dx.doi.org/10.1002/jat.4361
Skin sensitizer classification using dual-input machine learning model	2020			class	x		x				no	Skin sensitization
Prediction of the skin sensitising potential and potency of compounds via mechanism-based binary and ternary classification models	2019	10.1016/j.tiv.2019.01.004	http://dx.doi.org/10.1016/j.tiv.2019.01.004	class	x	x	x		x	x	yes	Skin sensitization	http://lmmd.ecust.edu.cn/admetsar2/	http://dx.doi.org/10.1016/j.tiv.2019.01.004
Improved Defined Approaches for Predicting Skin Sensitization Hazard and Potency in Humans	2019	10.14573/altex.1809191	http://dx.doi.org/10.14573/altex.1809191	class		x					no	Skin sensitization		http://dx.doi.org/10.14573/altex.1809191
PreS/MD: Predictor of Sensitization Hazard for Chemical Substances Released From Medical Devices		10.1093/toxsci/kfac078	http://dx.doi.org/10.1093/toxsci/kfac078	class		x	x				yes	Skin sensitization	https://presmd.mml.unc.edu	http://dx.doi.org/10.1093/toxsci/kfac078
Multi-Descriptor Read Across (MuDRA): A Simple and Transparent Approach for Developing Accurate Quantitative Structure-Activity Relationship Models	2018	10.1021/acs.jcim.8b00124	http://dx.doi.org/10.1021/acs.jcim.8b00124	class				x			yes	Skin sensitization	https://chembench.mml.unc.edu/mudra/ during the search it was available. Now seems to be down	http://dx.doi.org/10.1021/acs.jcim.8b00124
A Perspective and a New Integrated Computational Strategy for Skin Sensitization Assessment	2018	10.1021/acssuschemeng.7b04220	http://dx.doi.org/10.1021/acssuschemeng.7b04220	class					x		perhaps	Skin sensitization	https://figshare.com/articles/code/Naive_Bayes_Skin_Sensitization_Model/5758644	http://dx.doi.org/10.1021/acssuschemeng.7b04220
A QSAR classification model of skin sensitization potential based on improving binary crow search algorithm	2020	10.1285/i20705948v13n1p86	http://dx.doi.org/10.1285/i20705948v13n1p86	class		x					no	Skin sensitization		http://dx.doi.org/10.1285/i20705948v13n1p86
Transfer learning for predicting human skin sensitizers	2019	10.1007/s00204-019-02420-x	http://dx.doi.org/10.1007/s00204-019-02420-x	class			x				yes	Skin sensitization	https://cwtung.nhri.edu.tw/skinsensdb/	http://dx.doi.org/10.1007/s00204-019-02420-x
Pred-Skin: A Web Portal for Accurate Prediction of Human Skin Sensitizers	2021	10.1021/acs.chemrestox.0c00186	http://dx.doi.org/10.1021/acs.chemrestox.0c00186	class			x				yes	Skin sensitization	http://predskin.labmol.com.br/	http://dx.doi.org/10.1021/acs.chemrestox.0c00186
STopTox: An in Silico Alternative to Animal Testing for Acute Systemic and Topical Toxicity	2022	10.1289/EHP9341	http://dx.doi.org/10.1289/EHP9341	class			x				yes	Skin sensitization	https://stoptox.mml.unc.edu	http://dx.doi.org/10.1289/EHP9341
Prediction of skin sensitization using machine learning	2023	10.1016/j.tiv.2023.105690	http://dx.doi.org/10.1016/j.tiv.2023.105690	class		x	x				no	Skin sensitization		http://dx.doi.org/10.1016/j.tiv.2023.105690
SkinSensPred as a Promising in Silico Tool for Integrated Testing Strategy on Skin Sensitization	2022	10.3390/ijerph191912856	http://dx.doi.org/10.3390/ijerph191912856	class			x				yes	Skin sensitization	https://cwtung.nhri.edu.tw/skinsensdb/	http://dx.doi.org/10.3390/ijerph191912856
Reconfiguring the online tool of SkinSensPred for predicting skin sensitization of pesticides	2022	10.1584/jpestics.D22-043	http://dx.doi.org/10.1584/jpestics.D22-043	class			x				yes	Skin sensitization	https://cwtung.nhri.edu.tw/skinsensdb/	http://dx.doi.org/10.1584/jpestics.D22-043
Read-across-based intelligent learning: development of a global q-RASAR model for the efficient quantitative predictions of skin sensitization potential of diverse organic chemicals	2023	10.1039/d3em00322a	http://dx.doi.org/10.1039/d3em00322a	regression				x			yes	Skin sensitization	https://sites.google.com/jadavpuruniversity.in/dtc-lab-software/home?pli=1#h.4ulkpu4lhexc (software)	http://dx.doi.org/10.1039/d3em00322a	descriptor interpretation
Prediction-Inspired Intelligent Training for the Development of Classification Read-across Structure-Activity Relationship (c-RASAR) Models for Organic Skin Sensitizers: Assessment of Classification Error Rate from Novel Similarity Coefficients	2023	10.1021/acs.chemrestox.3c00155	http://dx.doi.org/10.1021/acs.chemrestox.3c00155	class				x			no	Skin sensitization		http://dx.doi.org/10.1021/acs.chemrestox.3c00155	descriptor interpretation
Structural alerts and Machine learning modeling of Six-pack toxicity as alternative to animal testing	2023	10.1016/j.comtox.2023.100280	http://dx.doi.org/10.1016/j.comtox.2023.100280	class	x	x	x				perhaps	Skin sensitization	Code in the SI	http://dx.doi.org/10.1016/j.comtox.2023.100280
In Silico Prediction of Human Organ Toxicity via Artificial Intelligence Methods	2023	10.1021/acs.chemrestox.2c00411	http://dx.doi.org/10.1021/acs.chemrestox.2c00411	class	x	x	x		x		perhaps	Skin sensitization	https://github.com/Wenying-Yu-Lab/HOLTEP-CPU	http://dx.doi.org/10.1021/acs.chemrestox.2c00411
Consideration of predicted small-molecule metabolites in computational toxicology	2022	10.1039/d1dd00018g	http://dx.doi.org/10.1039/d1dd00018g	class			x	x			perhaps	Skin sensitization	https://github.com/marinaglr/metabio	http://dx.doi.org/10.1039/d1dd00018g
Artificial Intelligence That Predicts Sensitizing Potential of Cosmetic Ingredients with Accuracy Comparable to Animal and In Vitro Tests-How Does the Infotechnomics Compare to Other Omics in the Cosmetics Safety Assessment?	2023	10.3390/ijms24076801	http://dx.doi.org/10.3390/ijms24076801	class					x		no	Skin sensitization		http://dx.doi.org/10.3390/ijms24076801
Augmenting Expert Knowledge-Based Toxicity Alerts by Statistically Mined Molecular Fragments	2023	10.1021/acs.chemrestox.2c00368	http://dx.doi.org/10.1021/acs.chemrestox.2c00368	class						x	no	Skin sensitization		http://dx.doi.org/10.1021/acs.chemrestox.2c00368
Optimizing machine-learning models for mutagenicity prediction through better feature selection		10.1093/mutage/geac010	http://dx.doi.org/10.1093/mutage/geac010	class	x	x	x		x	x	perhaps	Genotoxicity	http://www.sbx.mutapred.com.s3-website-ap-northeast-1.amazonaws.com	http://dx.doi.org/10.1093/mutage/geac010	importances
A Comparison of Nine Machine Learning Mutagenicity Models and Their Application for Predicting Pyrrolizidine Alkaloids	2021	10.3389/fphar.2021.708050	http://dx.doi.org/10.3389/fphar.2021.708050	class	x	x	x	x		x	yes	Genotoxicity	https://lazar.in-silico.ch/predict also scripts in (https://git.in-silico.ch/mutagenicity-paper)	http://dx.doi.org/10.3389/fphar.2021.708050
Prediction on the mutagenicity of nitroaromatic compounds using quantum chemistry descriptors based QSAR and machine learning derived classification methods	2019	10.1016/j.ecoenv.2019.109822	http://dx.doi.org/10.1016/j.ecoenv.2019.109822	class,regression	x	x	x	x	x	x	no	Genotoxicity		http://dx.doi.org/10.1016/j.ecoenv.2019.109822	descriptor interpretation
Evaluating genotoxicity of metal oxide nanoparticles: Application of advanced supervised and unsupervised machine learning techniques	2019	10.1016/j.ecoenv.2019.109733	http://dx.doi.org/10.1016/j.ecoenv.2019.109733	class		x	x	x	x		no	Genotoxicity		http://dx.doi.org/10.1016/j.ecoenv.2019.109733
Machine learning-Predicting Ames mutagenicity of small molecules	2021	10.1016/j.jmgm.2021.108011	http://dx.doi.org/10.1016/j.jmgm.2021.108011	class		x	x	x		x	no	Genotoxicity		http://dx.doi.org/10.1016/j.jmgm.2021.108011	importances
A deep neural network-based approach for prediction of mutagenicity of compounds	2021	10.1007/s11356-021-14028-9	http://dx.doi.org/10.1007/s11356-021-14028-9	class	x						perhaps	Genotoxicity	https://github.com/12rajnish/mutagenicity-prediction	http://dx.doi.org/10.1007/s11356-021-14028-9
In silico prediction of chemical genotoxicity using machine learning methods and structural alerts	2018	10.1039/c7tx00259a	http://dx.doi.org/10.1039/c7tx00259a	class	x	x	x	x	x		no	Genotoxicity		http://dx.doi.org/10.1039/c7tx00259a
Machine learning methods for multi-walled carbon nanotubes (MWCNT) genotoxicity prediction	2021	10.1039/d0na00600a	http://dx.doi.org/10.1039/d0na00600a	class		x	x		x	x	perhaps	Genotoxicity	https://github.com/ntua-unit-of-control-and-informatics/MWCNTs and https://github.com/ntua-unit-of-control-and-informatics/SPIONs	http://dx.doi.org/10.1039/d0na00600a
Mechanistic Reactivity Descriptors for the Prediction of Ames Mutagenicity of Primary Aromatic Amines	2019	10.1021/acs.jcim.8b00758	http://dx.doi.org/10.1021/acs.jcim.8b00758	class			x				no	Genotoxicity		http://dx.doi.org/10.1021/acs.jcim.8b00758
LightGBM: An Effective and Scalable Algorithm for Prediction of Chemical Toxicity-Application to the Tox21 and Mutagenicity Data Sets	2019	10.1021/acs.jcim.9b00633	http://dx.doi.org/10.1021/acs.jcim.9b00633	class	x	x	x				no	Genotoxicity		http://dx.doi.org/10.1021/acs.jcim.9b00633
Identification of Nontoxic Substructures: A New Strategy to Avoid Potential Toxicity Risk	2018	10.1093/toxsci/kfy146	http://dx.doi.org/10.1093/toxsci/kfy146	class	x						no	Genotoxicity		http://dx.doi.org/10.1093/toxsci/kfy146
Mathematical structural descriptors and mutagenicity assessment: a study with congeneric and diverse datasets($)	2018	10.1080/1062936X.2018.1496475	http://dx.doi.org/10.1080/1062936X.2018.1496475	regression			x			x	no	Genotoxicity		http://dx.doi.org/10.1080/1062936X.2018.1496475
Descriptor Free QSAR Modeling Using Deep Learning With Long Short-Term Memory Neural Networks	2019	10.3389/frai.2019.00017	http://dx.doi.org/10.3389/frai.2019.00017	class	x						no	Genotoxicity		http://dx.doi.org/10.3389/frai.2019.00017
Combining machine learning models of in vitro and in vivo bioassays improves rat carcinogenicity prediction	2018	10.1016/j.yrtph.2018.01.008	http://dx.doi.org/10.1016/j.yrtph.2018.01.008	class	x		x	x			no	Genotoxicity		http://dx.doi.org/10.1016/j.yrtph.2018.01.008
VenomPred: A Machine Learning Based Platform for Molecular Toxicity Predictions	2022	10.3390/ijms23042105	http://dx.doi.org/10.3390/ijms23042105	class	x	x	x	x			yes	Genotoxicity	http://www.mmvsl.it/wp/venompred/	http://dx.doi.org/10.3390/ijms23042105
A Classification Model to Identify Direct-Acting Mutagenic Polycyclic Aromatic Hydrocarbon Transformation Products	2021	10.1021/acs.chemrestox.1c00187	http://dx.doi.org/10.1021/acs.chemrestox.1c00187	class						x	no	Genotoxicity		http://dx.doi.org/10.1021/acs.chemrestox.1c00187
Could deep learning in neural networks improve the QSAR models?		10.1080/1062936X.2019.1650827	http://dx.doi.org/10.1080/1062936X.2019.1650827	class	x						no	Genotoxicity		http://dx.doi.org/10.1080/1062936X.2019.1650827
Reliable CA-(Q)SAR generation based on entropy weight optimized by grid search and correction factors	2022	10.1016/j.compbiomed.2022.105573	http://dx.doi.org/10.1016/j.compbiomed.2022.105573	class	x		x				no	Genotoxicity		http://dx.doi.org/10.1016/j.compbiomed.2022.105573
Molecular image-based convolutional neural network for the prediction of ADMET properties	2019	10.1016/j.chemolab.2019.103853	http://dx.doi.org/10.1016/j.chemolab.2019.103853	class	x						no	Genotoxicity		http://dx.doi.org/10.1016/j.chemolab.2019.103853
ProTox-II: a webserver for the prediction of toxicity of chemicals	2018	10.1093/nar/gky318	http://dx.doi.org/10.1093/nar/gky318	class			x				yes	Genotoxicity	https://tox-new.charite.de/protox_II/	http://dx.doi.org/10.1093/nar/gky318
Multi-Descriptor Read Across (MuDRA): A Simple and Transparent Approach for Developing Accurate Quantitative Structure-Activity Relationship Models	2018	10.1021/acs.jcim.8b00124	http://dx.doi.org/10.1021/acs.jcim.8b00124	class				x			yes	Genotoxicity	https://chembench.mml.unc.edu/mudra/ during the search it was available. Now seems to be down	http://dx.doi.org/10.1021/acs.jcim.8b00124
Machine Learning of Toxicological Big Data Enables Read-Across Structure Activity Relationships (RASAR) Outperforming Animal Test Reproducibility	2018	10.1093/toxsci/kfy152	http://dx.doi.org/10.1093/toxsci/kfy152	class				x			no	Genotoxicity		http://dx.doi.org/10.1093/toxsci/kfy152	importances
Prediction of Micronucleus Assay Outcome Using In Vivo Activity Data and Molecular Structure Features	2021	10.1007/s12010-021-03720-8	http://dx.doi.org/10.1007/s12010-021-03720-8	class		x	x		x	x	no	Genotoxicity		http://dx.doi.org/10.1007/s12010-021-03720-8
Molecular activity prediction by means of supervised subspace projection based ensembles of classifiers	2018	10.1080/1062936X.2017.1423376	http://dx.doi.org/10.1080/1062936X.2017.1423376	class		x	x	x			no	Genotoxicity		http://dx.doi.org/10.1080/1062936X.2017.1423376
Efficient Toxicity Prediction via Simple Features Using Shallow Neural Networks and Decision Trees	2019	10.1021/acsomega.8b03173	http://dx.doi.org/10.1021/acsomega.8b03173	class	x		x				perhaps	Genotoxicity	Code in the SI	http://dx.doi.org/10.1021/acsomega.8b03173	importances
An ensemble approach for in silico prediction of Ames mutagenicity	2018	10.1007/s10910-018-0855-z	http://dx.doi.org/10.1007/s10910-018-0855-z	class		x	x	x			no	Genotoxicity		http://dx.doi.org/10.1007/s10910-018-0855-z
Multitask Deep Neural Networks for Ames Mutagenicity Prediction		10.1021/acs.jcim.2c00532	http://dx.doi.org/10.1021/acs.jcim.2c00532	class	x						perhaps	Genotoxicity	https://github.com/VirginiaSabando/MTL_DNN_Ames	http://dx.doi.org/10.1021/acs.jcim.2c00532
Genotoxicity induced by metal oxide nanoparticles: a weight of evidence study and effect of particle surface and electronic properties	2018	10.1080/17435390.2018.1478999	http://dx.doi.org/10.1080/17435390.2018.1478999	class			x				perhaps	Genotoxicity	Model in the article	http://dx.doi.org/10.1080/17435390.2018.1478999
Quantitative structure-activity relationship models for genotoxicity prediction based on combination evaluation strategies for toxicological alternative experiments	2021	10.1038/s41598-021-87035-y	http://dx.doi.org/10.1038/s41598-021-87035-y	class	x	x	x				no	Genotoxicity		http://dx.doi.org/10.1038/s41598-021-87035-y	shap
Predicting Ames Mutagenicity Using Conformal Prediction in the Ames/QSAR International Challenge Project	2019	10.1093/mutage/gey038	http://dx.doi.org/10.1093/mutage/gey038	class			x				no	Genotoxicity		http://dx.doi.org/10.1093/mutage/gey038
QSAR modeling without descriptors using graph convolutional neural networks: the case of mutagenicity prediction	2021	10.1007/s11030-021-10250-2	http://dx.doi.org/10.1007/s11030-021-10250-2	class	x						perhaps	Genotoxicity	https://github.com/chiakangZacHung/Gini_Hung-QSAR_GCN/tree/main	http://dx.doi.org/10.1007/s11030-021-10250-2
Chemistry-Wide Association Studies (CWAS): A Novel Framework for Identifying and Interpreting Structure-Activity Relationships	2018	10.1021/acs.jcim.8b00450	http://dx.doi.org/10.1021/acs.jcim.8b00450	class			x				no	Genotoxicity		http://dx.doi.org/10.1021/acs.jcim.8b00450
Chemical safety assessment of transformation products of landfill leachate formed during the Fenton process	2021	10.1016/j.jhazmat.2021.126438	http://dx.doi.org/10.1016/j.jhazmat.2021.126438	class			x	x			no	Genotoxicity		http://dx.doi.org/10.1016/j.jhazmat.2021.126438
Using a hybrid read-across method to evaluate chemical toxicity based on chemical structure and biological data	2019	10.1016/j.ecoenv.2019.04.019	http://dx.doi.org/10.1016/j.ecoenv.2019.04.019	class				x			no	Genotoxicity		http://dx.doi.org/10.1016/j.ecoenv.2019.04.019
New QSAR models to predict chromosome damaging potential based on the in vivo micronucleus test	2020	10.1016/j.toxlet.2020.04.016	http://dx.doi.org/10.1016/j.toxlet.2020.04.016	class			x				no	Genotoxicity		http://dx.doi.org/10.1016/j.toxlet.2020.04.016
Development of a classification model for the antigenotoxic activity of flavonoids	2020	10.1016/j.bioorg.2020.103705	http://dx.doi.org/10.1016/j.bioorg.2020.103705	class			x				no	Genotoxicity		http://dx.doi.org/10.1016/j.bioorg.2020.103705
Development of a new quantitative structure-activity relationship model for predicting Ames mutagenicity of food flavor chemicals using StarDrop (TM) auto-Modeller (TM)	2021	10.1186/s41021-021-00182-6	http://dx.doi.org/10.1186/s41021-021-00182-6	class			x				no	Genotoxicity		http://dx.doi.org/10.1186/s41021-021-00182-6
Analysis of the benefits of imputation models over traditional QSAR models for toxicity prediction	2022	10.1186/s13321-022-00611-w	http://dx.doi.org/10.1186/s13321-022-00611-w	class	x		x				perhaps	Genotoxicity	https://github.com/mowal/Imputation_Paper	http://dx.doi.org/10.1186/s13321-022-00611-w
Multiple Instance Learning Improves Ames Mutagenicity Prediction for Problematic Molecular Species	2023	10.1021/acs.chemrestox.2c00372	http://dx.doi.org/10.1021/acs.chemrestox.2c00372	class						x	perhaps	Genotoxicity	https://github.com/SamuelFeeney/Multiple-instance-learning-improves-Ames-mutagencity-prediction-for-problematic-molecular-species	http://dx.doi.org/10.1021/acs.chemrestox.2c00372
Mechanistic Task Groupings Enhance Multitask Deep Learning of Strain-Specific Ames Mutagenicity	2023	10.1021/acs.chemrestox.2c00385	http://dx.doi.org/10.1021/acs.chemrestox.2c00385	class	x						perhaps	Genotoxicity	https://github.com/luiraym/gmtames	http://dx.doi.org/10.1021/acs.chemrestox.2c00385
A reaction mechanism-based prediction of mutagenicity: α-halo carbonyl compounds adduct with DNA by SN2 reaction	2018	10.2131/jts.43.203	http://dx.doi.org/10.2131/jts.43.203	class						x	no	Genotoxicity		http://dx.doi.org/10.2131/jts.43.203
MicotoXilico: An Interactive Database to Predict Mutagenicity, Genotoxicity, and Carcinogenicity of Mycotoxins	2023	10.3390/toxins15060355	http://dx.doi.org/10.3390/toxins15060355	class		x	x			x	yes	Genotoxicity	https://chemopredictionsuite.com/MicotoXilico	http://dx.doi.org/10.3390/toxins15060355
SApredictor: An Expert System for Screening Chemicals Against Structural Alerts	2022	10.3389/fchem.2022.916614	http://dx.doi.org/10.3389/fchem.2022.916614	class						x	yes	Genotoxicity	https://www.sapredictor.cn	http://dx.doi.org/10.3389/fchem.2022.916614
Consideration of predicted small-molecule metabolites in computational toxicology	2022	10.1039/d1dd00018g	http://dx.doi.org/10.1039/d1dd00018g	class			x	x			perhaps	Genotoxicity	https://github.com/marinaglr/metabio	http://dx.doi.org/10.1039/d1dd00018g
A deep-learning approach for identifying prospective chemical hazards	2024	10.1016/j.tox.2023.153708	http://dx.doi.org/10.1016/j.tox.2023.153708	class	x						no	Genotoxicity		http://dx.doi.org/10.1016/j.tox.2023.153708
Sparse Nonnegative Interaction Models	2021	10.1109/ACCESS.2021.3099473	http://dx.doi.org/10.1109/ACCESS.2021.3099473	class						x	no	Genotoxicity		http://dx.doi.org/10.1109/ACCESS.2021.3099473
VenomPred 2.0: A Novel In Silico Platform for an Extended and Human Interpretable Toxicological Profiling of Small Molecules	2023	10.1021/acs.jcim.3c00692	http://dx.doi.org/10.1021/acs.jcim.3c00692	class	x	x	x	x			yes	Genotoxicity	http://www.mmvsl.it/wp/venompred2/	http://dx.doi.org/10.1021/acs.jcim.3c00692
DeepAmes: A deep learning-powered Ames test predictive model with potential for regulatory application	2023	10.1016/j.yrtph.2023.105486	http://dx.doi.org/10.1016/j.yrtph.2023.105486	class		x	x	x		x	perhaps	Genotoxicity	https://github.com/TingLi2016/DeepAmes	http://dx.doi.org/10.1016/j.yrtph.2023.105486
Mathematical structural descriptors and mutagenicity assessment: a study with congeneric and diverse datasets$	2018	10.1080/1062936X.2018.1496475	http://dx.doi.org/10.1080/1062936X.2018.1496475	class			x			x	no	Genotoxicity		http://dx.doi.org/10.1080/1062936X.2018.1496475
Novel Prediction Models for Genotoxicity Based on Biomarker Genes in Human HepaRGTM Cells	2023	10.14573/altex.2206201	http://dx.doi.org/10.14573/altex.2206201	class		x	x				no	Genotoxicity		http://dx.doi.org/10.14573/altex.2206201
Development of a new quantitative structure-activity relationship model for predicting Ames mutagenicity of food flavor chemicals using StarDrop™ auto-Modeller™	2021	10.1186/s41021-021-00182-6	http://dx.doi.org/10.1186/s41021-021-00182-6	class			x				no	Genotoxicity		http://dx.doi.org/10.1186/s41021-021-00182-6
Development of a read-across-derived classification model for the predictions of mutagenicity data and its comparison with traditional QSAR models and expert systems	2023	10.1016/j.tox.2023.153676	http://dx.doi.org/10.1016/j.tox.2023.153676	class				x			no	Genotoxicity		http://dx.doi.org/10.1016/j.tox.2023.153676	shap
In silico Genotoxicity Prediction by Similarity Search and Machine Learning Algorithm: Optimization and Validation of the Method for High Energetic Materials	2023	10.1002/prep.202200259	http://dx.doi.org/10.1002/prep.202200259	class			x				no	Genotoxicity		http://dx.doi.org/10.1002/prep.202200259
Effective data-balancing methods for class-imbalanced genotoxicity datasets using machine learning algorithms and molecular fingerprints	2021	10.1016/j.comtox.2021.100178	http://dx.doi.org/10.1016/j.comtox.2021.100178	class	x	x	x	x			no	Genotoxicity		http://dx.doi.org/10.1016/j.comtox.2021.100178
Automated detection of toxicophores and prediction of mutagenicity using PMCSFG algorithm	2023	10.1002/minf.202200232	http://dx.doi.org/10.1002/minf.202200232	class		x	x	x	x		no	Genotoxicity		http://dx.doi.org/10.1002/minf.202200232
Chemical rules for optimization of chemical mutagenicity via matched molecular pairs analysis and machine learning methods	2023	10.1186/s13321-023-00707-x	http://dx.doi.org/10.1186/s13321-023-00707-x	class	x	x	x				yes	Genotoxicity	http://lmmd.ecust.edu.cn/admetsar2/admetopt2/	http://dx.doi.org/10.1186/s13321-023-00707-x
Ensemble super learner based genotoxicity prediction of multi-walled carbon nanotubes	2022	10.1016/j.comtox.2022.100244	http://dx.doi.org/10.1016/j.comtox.2022.100244	class	x						no	Genotoxicity		http://dx.doi.org/10.1016/j.comtox.2022.100244
A unified in silico model based on perturbation theory for assessing the genotoxicity of metal oxide nanoparticles	2020	10.1016/j.chemosphere.2019.125489	http://dx.doi.org/10.1016/j.chemosphere.2019.125489	class						x	perhaps	Genotoxicity	Model in the article	http://dx.doi.org/10.1016/j.chemosphere.2019.125489
Combining machine learning models of in vitro and in vivo bioassays improves rat carcinogenicity prediction	2018	10.1016/j.yrtph.2018.01.008	http://dx.doi.org/10.1016/j.yrtph.2018.01.008	class	x		x	x			no	Carcinogenicity		http://dx.doi.org/10.1016/j.yrtph.2018.01.008
QSAR Models for Human Carcinogenicity: An Assessment Based on Oral and Inhalation Slope Factors	2021	10.3390/molecules26010127	http://dx.doi.org/10.3390/molecules26010127	class,regression	x		x				yes	Carcinogenicity	https://www.vegahub.eu	http://dx.doi.org/10.3390/molecules26010127
A decision tree-based integrated testing strategy for tailor-made carcinogenicity evaluation of test substances using genotoxicity test results and chemical spaces	2019	10.1093/mutage/gey039	http://dx.doi.org/10.1093/mutage/gey039	class			x				perhaps	Carcinogenicity	Model in the article	http://dx.doi.org/10.1093/mutage/gey039
Machine learning-based biomarkers identification from toxicogenomics - Bridging to regulatory relevant phenotypic endpoints	2022	10.1016/j.jhazmat.2021.127141	http://dx.doi.org/10.1016/j.jhazmat.2021.127141	class		x					no	Carcinogenicity		http://dx.doi.org/10.1016/j.jhazmat.2021.127141
ProTox-II: a webserver for the prediction of toxicity of chemicals	2018	10.1093/nar/gky318	http://dx.doi.org/10.1093/nar/gky318	class			x				yes	Carcinogenicity	https://tox-new.charite.de/protox_II/	http://dx.doi.org/10.1093/nar/gky318
VenomPred: A Machine Learning Based Platform for Molecular Toxicity Predictions	2022	10.3390/ijms23042105	http://dx.doi.org/10.3390/ijms23042105	class	x	x	x	x			yes	Carcinogenicity	http://www.mmvsl.it/wp/venompred/	http://dx.doi.org/10.3390/ijms23042105
YYDeepCarc: Deep Learning-Powered Carcinogenicity Prediction Using Model-Level Representation	2021	10.3389/frai.2021.757780	http://dx.doi.org/10.3389/frai.2021.757780	class		x	x	x		x	perhaps	Carcinogenicity	https://github.com/TingLi2016/DeepCarc	http://dx.doi.org/10.3389/frai.2021.757780
Quantitative structure-activity relationship (QSAR) study of carcinogenicity of polycyclic aromatic hydrocarbons (PAHs) in atmospheric particulate matter by random forest (RF)	2019	10.1039/c8ay02720j	http://dx.doi.org/10.1039/c8ay02720j	class			x				no	Carcinogenicity		http://dx.doi.org/10.1039/c8ay02720j
Deciphering exogenous chemical carcinogenicity through interpretable deep learning: A novel approach for evaluating atmospheric pollutant hazards	2024	10.1016/j.jhazmat.2023.133092	http://dx.doi.org/10.1016/j.jhazmat.2023.133092	class	x	x	x	x			perhaps	Carcinogenicity	https://github.com/HuazhouZhang/CarcGC	http://dx.doi.org/10.1016/j.jhazmat.2023.133092
Predicting Dose-Dependent Carcinogenicity of Chemical Mixtures Using a Novel Hybrid Neural Network Framework and Mathematical Approach	2023	10.3390/toxics11070605	http://dx.doi.org/10.3390/toxics11070605	class,regression	x						no	Carcinogenicity		http://dx.doi.org/10.3390/toxics11070605
Data-Driven Quantitative Structure-Activity Relationship Modeling for Human Carcinogenicity by Chronic Oral Exposure	2023	10.1021/acs.est.3c00648	http://dx.doi.org/10.1021/acs.est.3c00648	class		x	x	x	x		no	Carcinogenicity		http://dx.doi.org/10.1021/acs.est.3c00648
Application of a developed triple-classification machine learning model for carcinogenic prediction of hazardous organic chemicals to the US, EU, and WHO based on Chinese database	2023	10.1016/j.ecoenv.2023.114806	http://dx.doi.org/10.1016/j.ecoenv.2023.114806	class	x	x	x	x	x	x	no	Carcinogenicity		http://dx.doi.org/10.1016/j.ecoenv.2023.114806	importances
VenomPred 2.0: A Novel In Silico Platform for an Extended and Human Interpretable Toxicological Profiling of Small Molecules	2023	10.1021/acs.jcim.3c00692	http://dx.doi.org/10.1021/acs.jcim.3c00692	class	x	x	x	x			yes	Carcinogenicity	http://www.mmvsl.it/wp/venompred2/	http://dx.doi.org/10.1021/acs.jcim.3c00692	shap
Predicting Chemical Carcinogens Using a Hybrid Neural Network Deep Learning Method	2022	10.3390/s22218185	http://dx.doi.org/10.3390/s22218185	class,regression	x	x	x	x			no	Carcinogenicity		http://dx.doi.org/10.3390/s22218185
SApredictor: An Expert System for Screening Chemicals Against Structural Alerts	2022	10.3389/fchem.2022.916614	http://dx.doi.org/10.3389/fchem.2022.916614	class						x	yes	Carcinogenicity	https://www.sapredictor.cn	http://dx.doi.org/10.3389/fchem.2022.916614
MicotoXilico: An Interactive Database to Predict Mutagenicity, Genotoxicity, and Carcinogenicity of Mycotoxins	2023	10.3390/toxins15060355	http://dx.doi.org/10.3390/toxins15060355	class		x	x				yes	Carcinogenicity	https://chemopredictionsuite.com/MicotoXilico	http://dx.doi.org/10.3390/toxins15060355
In silico prediction of chemical reproductive toxicity using machine learning	2019	10.1002/jat.3772	http://dx.doi.org/10.1002/jat.3772	class	x	x	x	x	x		no	Reproductive toxicity		http://dx.doi.org/10.1002/jat.3772
Predicting the reproductive toxicity of chemicals using ensemble learning methods and molecular fingerprints	2021	10.1016/j.toxlet.2021.01.002	http://dx.doi.org/10.1016/j.toxlet.2021.01.002	class		x	x				no	Reproductive toxicity		http://dx.doi.org/10.1016/j.toxlet.2021.01.002	importances
Prediction of chemical reproductive toxicity to aquatic species using a machine learning model: An application in an ecological risk assessment of the Yangtze River, China	2021	10.1016/j.scitotenv.2021.148901	http://dx.doi.org/10.1016/j.scitotenv.2021.148901	regression		x					no	Reproductive toxicity		http://dx.doi.org/10.1016/j.scitotenv.2021.148901
Classification of a Naive Bayesian Fingerprint model to predict reproductive toxicity($)	2018	10.1080/1062936X.2018.1499125	http://dx.doi.org/10.1080/1062936X.2018.1499125	class					x		no	Reproductive toxicity		http://dx.doi.org/10.1080/1062936X.2018.1499125
Developing novel in silico prediction models for assessing chemical reproductive toxicity using the naive Bayes classifier method	2020	10.1002/jat.3975	http://dx.doi.org/10.1002/jat.3975	class					x		no	Reproductive toxicity		http://dx.doi.org/10.1002/jat.3975
Machine learning models for rat multigeneration reproductive toxicity prediction	2022	10.3389/fphar.2022.1018226	http://dx.doi.org/10.3389/fphar.2022.1018226	class		x	x	x		x	perhaps	Reproductive toxicity	Code in the SI	http://dx.doi.org/10.3389/fphar.2022.1018226
Multivariate modeling of engineered nanomaterial features associated with developmental toxicity	2019	10.1016/j.impact.2019.100185	http://dx.doi.org/10.1016/j.impact.2019.100185	regression			x				no	Reproductive toxicity		http://dx.doi.org/10.1016/j.impact.2019.100185	importances
In silico prediction of drug-induced developmental toxicity by using machine learning approaches	2020	10.1007/s11030-019-09991-y	http://dx.doi.org/10.1007/s11030-019-09991-y	class		x	x	x	x		no	Reproductive toxicity		http://dx.doi.org/10.1007/s11030-019-09991-y
Zebrafish AC50 modelling: (Q)SAR models to predict developmental toxicity in zebrafish embryo	2020	10.1016/j.ecoenv.2020.110936	http://dx.doi.org/10.1016/j.ecoenv.2020.110936	class,regression			x			x	no	Reproductive toxicity		http://dx.doi.org/10.1016/j.ecoenv.2020.110936	descriptor interpretation
Predictive Capability of QSAR Models Based on the CompTox Zebrafish Embryo Assays: An Imbalanced Classification Problem	2021	10.3390/molecules26061617	http://dx.doi.org/10.3390/molecules26061617	class	x		x			x	no	Reproductive toxicity		http://dx.doi.org/10.3390/molecules26061617
SApredictor: An Expert System for Screening Chemicals Against Structural Alerts	2022	10.3389/fchem.2022.916614	http://dx.doi.org/10.3389/fchem.2022.916614	class						x	yes	Reproductive toxicity	http://www.sapredictor.cn/	http://dx.doi.org/10.3389/fchem.2022.916614
Predicting Prenatal Developmental Toxicity Based On the Combination of Chemical Structures and Biological Data	2022	10.1021/acs.est.2c01040	http://dx.doi.org/10.1021/acs.est.2c01040	class		x	x	x	x		no	Reproductive toxicity		http://dx.doi.org/10.1021/acs.est.2c01040
TIRESIA: An eXplainable Artificial Intelligence Platform for Predicting Developmental Toxicity	2023	10.1021/acs.jcim.2c01126	http://dx.doi.org/10.1021/acs.jcim.2c01126	class		x	x	x	x		yes	Reproductive toxicity	http://tiresia.uniba.it/ (maas praegu)	http://dx.doi.org/10.1021/acs.jcim.2c01126	shap
In silico prediction of chemical neurotoxicity using machine learning	2020	10.1093/toxres/tfaa016	http://dx.doi.org/10.1093/toxres/tfaa016	regression	x	x	x	x			no	Neurotoxicity		http://dx.doi.org/10.1093/toxres/tfaa016
Predicting In Vitro Neurotoxicity Induced by Nanoparticles Using Machine Learning	2020	10.3390/ijms21155280	http://dx.doi.org/10.3390/ijms21155280	class			x				no	Neurotoxicity		http://dx.doi.org/10.3390/ijms21155280	importances
Machine learning-assisted neurotoxicity prediction in human midbrain organoids	2020	10.1016/j.parkreldis.2020.05.011	http://dx.doi.org/10.1016/j.parkreldis.2020.05.011	class			x				perhaps	Neurotoxicity	https://github.com/LCSB-DVB/Monzel_2020	http://dx.doi.org/10.1016/j.parkreldis.2020.05.011
Evaluation of 6-Hydroxydopamine and Rotenone In Vitro Neurotoxicity on Differentiated SH-SY5Y Cells Using Applied Computational Statistics	2022	10.3390/ijms23063009	http://dx.doi.org/10.3390/ijms23063009	class			x				no	Neurotoxicity		http://dx.doi.org/10.3390/ijms23063009
Establishment of a 13 genes-based molecular prediction score model to discriminate the neurotoxic potential of food relevant-chemicals	2022	10.1016/j.toxlet.2021.10.013	http://dx.doi.org/10.1016/j.toxlet.2021.10.013	class	x		x				no	Neurotoxicity		http://dx.doi.org/10.1016/j.toxlet.2021.10.013
Machine Learning Models for the Prediction of Chemotherapy-Induced Peripheral Neuropathy	2019	10.1007/s11095-018-2562-7	http://dx.doi.org/10.1007/s11095-018-2562-7	class,regression	x	x					no	Neurotoxicity		http://dx.doi.org/10.1007/s11095-018-2562-7
Prediction of the Neurotoxic Potential of Chemicals Based on Modelling of Molecular Initiating Events Upstream of the Adverse Outcome Pathways of (Developmental) Neurotoxicity	2022	10.3390/ijms23063053	http://dx.doi.org/10.3390/ijms23063053	class,regression	x		x	x			no	Neurotoxicity		http://dx.doi.org/10.3390/ijms23063053	importances
Integrating data gap filling techniques: A case study predicting TEFs for neurotoxicity TEQs to facilitate the hazard assessment of polychlorinated biphenyls	2019	10.1016/j.yrtph.2018.10.013	http://dx.doi.org/10.1016/j.yrtph.2018.10.013	regression		x	x	x			no	Neurotoxicity		http://dx.doi.org/10.1016/j.yrtph.2018.10.013
Computational identification of preservatives with potential neuronal cytotoxicity	2021	10.1016/j.yrtph.2020.104815	http://dx.doi.org/10.1016/j.yrtph.2020.104815	class			x				no	Neurotoxicity		http://dx.doi.org/10.1016/j.yrtph.2020.104815
Machine Learning Modeling and Insights into the Structural Characteristics of Drug-Induced Neurotoxicity	2022	10.1021/acs.jcim.2c01131	http://dx.doi.org/10.1021/acs.jcim.2c01131	class		x	x	x	x		yes	Neurotoxicity	http://dineurot.sapredictor.cn	http://dx.doi.org/10.1021/acs.jcim.2c01131
Function Prediction of Peptide Toxins with Sequence-Based Multi-Tasking PU Learning Method	2022	10.3390/toxins14110811	http://dx.doi.org/10.3390/toxins14110811	class	x	x	x	x	x		no	Neurotoxicity		http://dx.doi.org/10.3390/toxins14110811
Developmental neurotoxicity (DNT) QSAR combination prediction model establishment and structural characteristics interpretation	2024	10.1093/toxres/tfad116	http://dx.doi.org/10.1093/toxres/tfad116	class	x	x	x	x	x		no	Neurotoxicity		http://dx.doi.org/10.1093/toxres/tfad116	descriptor interpretation
A big data approach with artificial neural network and molecular similarity for chemical data mining and endocrine disruption prediction	2018	10.4103/ijp.IJP_304_17	http://dx.doi.org/10.4103/ijp.IJP_304_17	class	x						no	Endocrine disruption		http://dx.doi.org/10.4103/ijp.IJP_304_17
Machine Learning Models for Estrogen Receptor Bioactivity and Endocrine Disruption Prediction	2020	10.1021/acs.est.0c03982	http://dx.doi.org/10.1021/acs.est.0c03982	class	x	x	x	x	x		no	Endocrine disruption		http://dx.doi.org/10.1021/acs.est.0c03982
Comparison of Machine Learning Models for the Androgen Receptor	2020	10.1021/acs.est.0c03984	http://dx.doi.org/10.1021/acs.est.0c03984	class	x	x	x	x	x		no	Endocrine disruption		http://dx.doi.org/10.1021/acs.est.0c03984
Machine learning models for predicting endocrine disruption potential of environmental chemicals	2018	10.1080/10590501.2018.1537155	http://dx.doi.org/10.1080/10590501.2018.1537155	class		x					perhaps	Endocrine disruption	https://gitlab.fbk.eu/toxpred/DL4Tox	http://dx.doi.org/10.1080/10590501.2018.1537155
In Silico Prediction of Endocrine Disrupting Chemicals Using Single-Label and Multilabel Models	2019	10.1021/acs.jcim.8b00551	http://dx.doi.org/10.1021/acs.jcim.8b00551	class		x	x				perhaps	Endocrine disruption	Code in the SI	http://dx.doi.org/10.1021/acs.jcim.8b00551
A combination of ternary classification models and reporter gene assays for the comprehensive thyroid hormone disruption profiles of 209 polychlorinated biphenyls	2018	10.1016/j.chemosphere.2018.07.023	http://dx.doi.org/10.1016/j.chemosphere.2018.07.023	class		x				x	no	Endocrine disruption		http://dx.doi.org/10.1016/j.chemosphere.2018.07.023	descriptor interpretation
Developing QSAR Models with Defined Applicability Domains on PPAR gamma Binding Affinity Using Large Data Sets and Machine Learning Algorithms	2021	10.1021/acs.est.0c07040	http://dx.doi.org/10.1021/acs.est.0c07040	regression		x	x				no	Endocrine disruption		http://dx.doi.org/10.1021/acs.est.0c07040
Predictive modeling of estrogen receptor agonism, antagonism, and binding activities using machine- and deep-learning approaches	2021	10.1038/s41374-020-00477-2	http://dx.doi.org/10.1038/s41374-020-00477-2	class	x	x	x	x	x		no	Endocrine disruption		http://dx.doi.org/10.1038/s41374-020-00477-2
Comparing Machine Learning Models for Aromatase (P450 19A1)	2020	10.1021/acs.est.0c05771	http://dx.doi.org/10.1021/acs.est.0c05771	class	x	x	x	x	x		no	Endocrine disruption		http://dx.doi.org/10.1021/acs.est.0c05771
Comparing Multiple Machine Learning Algorithms and Metrics for Estrogen Receptor Binding Prediction	2018	10.1021/acs.molpharmaceut.8b00546	http://dx.doi.org/10.1021/acs.molpharmaceut.8b00546	class	x	x	x		x		yes	Endocrine disruption	soft https://figshare.com/articles/code/estrogen_receptor_Bayesian_Machine_learning_models/6267263	http://dx.doi.org/10.1021/acs.molpharmaceut.8b00546
In silico prediction models for thyroid peroxidase inhibitors and their application to synthetic flavors	2022	10.1007/s10068-022-01041-y	http://dx.doi.org/10.1007/s10068-022-01041-y	class	x	x	x			x	perhaps	Endocrine disruption	Code in the SI	http://dx.doi.org/10.1007/s10068-022-01041-y
Quantitative Structure-Activity Relationship Modeling of the Amplex Ultrared Assay to Predict Thyroperoxidase Inhibitory Activity	2021	10.3389/fphar.2021.713037	http://dx.doi.org/10.3389/fphar.2021.713037	class		x	x	x			perhaps	Endocrine disruption	https://github.com/DGadaleta88/TPO_QSAR	http://dx.doi.org/10.3389/fphar.2021.713037
Molecular Image-Based Prediction Models of Nuclear Receptor Agonists and Antagonists Using the DeepSnap-Deep Learning Approach with the Tox21 10K Library	2020	10.3390/molecules25122764	http://dx.doi.org/10.3390/molecules25122764	class	x						no	Endocrine disruption		http://dx.doi.org/10.3390/molecules25122764
Revealing Adverse Outcome Pathways from Public High-Throughput Screening Data to Evaluate New Toxicants by a Knowledge-Based Deep Neural Network Approach	2021	10.1021/acs.est.1c02656	http://dx.doi.org/10.1021/acs.est.1c02656	class	x						no	Endocrine disruption		http://dx.doi.org/10.1021/acs.est.1c02656
Endocrine disruption: the noise in available data adversely impacts the models' performance	2021	10.1080/1062936X.2020.1864468	http://dx.doi.org/10.1080/1062936X.2020.1864468	class,regression		x	x		x		yes	Endocrine disruption	http://infochim.u-strasbg.fr/cgi-bin/predictor_reach.cgi	http://dx.doi.org/10.1080/1062936X.2020.1864468
In Silico Identification of Potential Thyroid Hormone System Disruptors among Chemicals in Human Serum and Chemicals with a High Exposure Index	2022	10.1021/acs.est.1c07762	http://dx.doi.org/10.1021/acs.est.1c07762	class			x				perhaps	Endocrine disruption	https://github.com/Feesterra/Conformal_THS	http://dx.doi.org/10.1021/acs.est.1c07762
Rapid Screening of Human Transthyretin Disruptors through a Tiered in Silico Approach	2021	10.1021/acssuschemeng.1c00680	http://dx.doi.org/10.1021/acssuschemeng.1c00680	class,regression				x			no	Endocrine disruption		http://dx.doi.org/10.1021/acssuschemeng.1c00680
Deep learning driven QSAR model for environmental toxicology: Effects of endocrine disrupting chemicals on human health	2019	10.1016/j.envpol.2019.06.081	http://dx.doi.org/10.1016/j.envpol.2019.06.081	class,regression	x						no	Endocrine disruption		http://dx.doi.org/10.1016/j.envpol.2019.06.081
Ternary classification models for predicting hormonal activities of chemicals via nuclear receptors	2018	10.1016/j.cplett.2018.06.022	http://dx.doi.org/10.1016/j.cplett.2018.06.022	class		x	x			x	perhaps	Endocrine disruption	Model in the article	http://dx.doi.org/10.1016/j.cplett.2018.06.022	descriptor interpretation
A toxicogenomic data space for system-level understanding and prediction of EDC-induced toxicity	2021	10.1016/j.envint.2021.106751	http://dx.doi.org/10.1016/j.envint.2021.106751	class	x						perhaps	Endocrine disruption	https://github.com/vittoriofortino84/EDTOX	http://dx.doi.org/10.1016/j.envint.2021.106751
A Toxicity Prediction Tool for Potential Agonist/Antagonist Activities in Molecular Initiating Events Based on Chemical Structures	2020	10.3390/ijms21217853	http://dx.doi.org/10.3390/ijms21217853	class			x				yes	Endocrine disruption	http://mmi-03.my-pharm.ac.jp/tox1/	http://dx.doi.org/10.3390/ijms21217853
2-D chemical structure image-based in silico model to predict agonist activity for androgen receptor	2020	10.1186/s12859-020-03588-1	http://dx.doi.org/10.1186/s12859-020-03588-1	class	x						no	Endocrine disruption		http://dx.doi.org/10.1186/s12859-020-03588-1
Screening of potential oestrogen receptor a agonists in pesticides via in silico, in vitro and in vivo methods	2021	10.1016/j.envpol.2020.116015	http://dx.doi.org/10.1016/j.envpol.2020.116015	class	x		x				no	Endocrine disruption		http://dx.doi.org/10.1016/j.envpol.2020.116015
Machine Learning Consensus To Predict the Binding to the Androgen Receptor within the CoMPARA Project	2019	10.1021/acs.jcim.8b00794	http://dx.doi.org/10.1021/acs.jcim.8b00794	class			x	x	x		perhaps	Endocrine disruption	https://michem.unimib.it/download/data/ar-binding-compara-project/	http://dx.doi.org/10.1021/acs.jcim.8b00794
Classification of estrogenic compounds by coupling high content analysis and machine learning algorithms	2020	10.1371/journal.pcbi.1008191	http://dx.doi.org/10.1371/journal.pcbi.1008191	class			x			x	no	Endocrine disruption		http://dx.doi.org/10.1371/journal.pcbi.1008191
Predicting the binding of small molecules to nuclear receptors using machine learning	2022	10.1093/bib/bbac114	http://dx.doi.org/10.1093/bib/bbac114	class		x	x	x	x	x	yes	Endocrine disruption	http://nr-toxpred.cchem.berkeley.edu/predict	http://dx.doi.org/10.1093/bib/bbac114
Predicting Endocrine Disruption Using Conformal Prediction-A Prioritization Strategy to Identify Hazardous Chemicals with Confidence	2023	10.1021/acs.chemrestox.2c00267	http://dx.doi.org/10.1021/acs.chemrestox.2c00267	class			x				perhaps	Endocrine disruption	https://zenodo.org/record/7310722#.Y5CqWnbMJXs	http://dx.doi.org/10.1021/acs.chemrestox.2c00267
Assessing the chemical-induced estrogenicity using in silico and in vitro methods	2021	10.1016/j.etap.2021.103688	http://dx.doi.org/10.1016/j.etap.2021.103688	class			x			x	perhaps	Endocrine disruption	Model in the article	http://dx.doi.org/10.1016/j.etap.2021.103688	descriptor interpretation
Binary and multi-class classification for androgen receptor agonists, antagonists and binders	2021	10.1016/j.chemosphere.2020.128313	http://dx.doi.org/10.1016/j.chemosphere.2020.128313	class			x				yes	Endocrine disruption	https://qsardb.org/repository/handle/10967/236	http://dx.doi.org/10.1016/j.chemosphere.2020.128313	importances
CoMPARA: Collaborative Modeling Project for Androgen Receptor Activity	2020	10.1289/EHP5580	http://dx.doi.org/10.1289/EHP5580	class	x	x	x	x	x	x	yes	Endocrine disruption	https://github.com/NIEHS/OPERA, https://comptox.epa.gov/dashboard/	http://dx.doi.org/10.1289/EHP5580
Identification of active and inactive agonists/antagonists of estrogen receptor based on Tox21 10K compound library: Binomial analysis and structure alert	2021	10.1016/j.ecoenv.2021.112114	http://dx.doi.org/10.1016/j.ecoenv.2021.112114	class			x			x	perhaps	Endocrine disruption	Model in the SI	http://dx.doi.org/10.1016/j.ecoenv.2021.112114
Study for the binding affinity of thyroid hormone receptors based on machine learning algorithm	2022	10.1080/1062936X.2022.2100823	http://dx.doi.org/10.1080/1062936X.2022.2100823	regression		x	x				no	Endocrine disruption		http://dx.doi.org/10.1080/1062936X.2022.2100823
In Silico Models to Predict the Perturbation of Molecular Initiating Events Related to Thyroid Hormone Homeostasis	2021	10.1021/acs.chemrestox.0c00304	http://dx.doi.org/10.1021/acs.chemrestox.0c00304	class	x	x	x			x	no	Endocrine disruption		http://dx.doi.org/10.1021/acs.chemrestox.0c00304
Application of machine learning to predict the inhibitory activity of organic chemicals on thyroid stimulating hormone receptor	2022	10.1016/j.envres.2022.113175	http://dx.doi.org/10.1016/j.envres.2022.113175	class			x			x	no	Endocrine disruption		http://dx.doi.org/10.1016/j.envres.2022.113175
Finding the molecular scaffold of nuclear receptor inhibitors through high-throughput screening based on proteochemometric modelling	2018	10.1186/s13321-018-0275-x	http://dx.doi.org/10.1186/s13321-018-0275-x	class		x	x			x	no	Endocrine disruption		http://dx.doi.org/10.1186/s13321-018-0275-x
Classification of thyroid hormone receptor agonists and antagonists using statistical learning approaches	2019	10.1007/s11030-018-9857-9	http://dx.doi.org/10.1007/s11030-018-9857-9	class		x	x				no	Endocrine disruption		http://dx.doi.org/10.1007/s11030-018-9857-9
Novel machine learning models to predict endocrine disruption activity for high-throughput chemical screening	2022	10.3389/ftox.2022.981928	http://dx.doi.org/10.3389/ftox.2022.981928	class			x				no	Endocrine disruption		http://dx.doi.org/10.3389/ftox.2022.981928
EDC-Predictor: A Novel Strategy for Prediction of Endocrine- Disrupting Chemicals by Integrating Pharmacological and Toxicological Profiles	2023	10.1021/acs.est.2c08558	http://dx.doi.org/10.1021/acs.est.2c08558	class		x	x	x			yes	Endocrine disruption	http://lmmd.ecust.edu.cn/edcpred/	http://dx.doi.org/10.1021/acs.est.2c08558
Machine learning methods for endocrine disrupting potential identification based on single-cell data	2023	10.1016/j.ces.2023.119086	http://dx.doi.org/10.1016/j.ces.2023.119086	class		x	x				no	Endocrine disruption		http://dx.doi.org/10.1016/j.ces.2023.119086
Mining Environmental Chemicals with Boosted Trees	2020	10.1145/3341105.3373897	http://dx.doi.org/10.1145/3341105.3373897	class			x	x			no	Endocrine disruption		http://dx.doi.org/10.1145/3341105.3373897
Predicting toxicity of endocrine disruptors and blood-brain barrier permeability using chirality-sensitive descriptors and machine learning	2022	10.1016/j.comtox.2022.100240	http://dx.doi.org/10.1016/j.comtox.2022.100240	class,regression	x	x					no	Endocrine disruption		http://dx.doi.org/10.1016/j.comtox.2022.100240
Machine Learning Model for Screening Thyroid Stimulating Hormone Receptor Agonists Based on Updated Datasets and Improved Applicability Domain Metrics	2023	10.1021/acs.chemrestox.3c00074	http://dx.doi.org/10.1021/acs.chemrestox.3c00074	class			x				perhaps	Endocrine disruption	https://github.com/Agnes-L/ML-classifiers-with-ADSAL	http://dx.doi.org/10.1021/acs.chemrestox.3c00074
KnowTox: pipeline and case study for confident prediction of potential toxic effects of compounds in early phases of development	2020	10.1186/s13321-020-00422-x	http://dx.doi.org/10.1186/s13321-020-00422-x	class						x	perhaps	Endocrine disruption	https://github.com/volkamerlab/knowtox_manuscript_SI	http://dx.doi.org/10.1186/s13321-020-00422-x
Priority list of potential endocrine-disrupting chemicals in food chemical contaminants: a docking study and in vitro/epidemiological evidence integration	2023	10.1080/1062936X.2023.2269855	http://dx.doi.org/10.1080/1062936X.2023.2269855	class						x	no	Endocrine disruption		http://dx.doi.org/10.1080/1062936X.2023.2269855
EDTox: an R Shiny application to predict the endocrine disruption potential of compounds	2022	10.1093/bioinformatics/btac045	http://dx.doi.org/10.1093/bioinformatics/btac045	class						x	yes	Endocrine disruption	http://www.edtox.fi	http://dx.doi.org/10.1093/bioinformatics/btac045
Orthogonal assay and QSAR modelling of Tox21 PPARγ antagonist in vitro high-throughput screening assay	2024	10.1016/j.etap.2023.104347	http://dx.doi.org/10.1016/j.etap.2023.104347	class						x	no	Endocrine disruption		http://dx.doi.org/10.1016/j.etap.2023.104347
Predictive Models for Compound Binding to Androgen and Estrogen Receptors Based on Counter-Propagation Artificial Neural Networks	2023	10.3390/toxics11060486	http://dx.doi.org/10.3390/toxics11060486	class	x						no	Endocrine disruption		http://dx.doi.org/10.3390/toxics11060486
Development of binary classification models for grouping hydroxylated polychlorinated biphenyls into active and inactive thyroid hormone receptor agonists	2023	10.1080/1062936X.2023.2207039	http://dx.doi.org/10.1080/1062936X.2023.2207039	class						x	perhaps	Endocrine disruption	Model in the article	http://dx.doi.org/10.1080/1062936X.2023.2207039
Computational determination of hERG-related cardiotoxicity of drug candidates	2019	10.1186/s12859-019-2814-5	http://dx.doi.org/10.1186/s12859-019-2814-5	class	x		x		x	x	yes	Heart toxicity	http://ssbio.cau.ac.kr/CardPred - maas praegu	http://dx.doi.org/10.1186/s12859-019-2814-5
cardioToxCSM: A Web Server for Predicting Cardiotoxicity of Small Molecules	2022	10.1021/acs.jcim.2c00822	http://dx.doi.org/10.1021/acs.jcim.2c00822	class			x				yes	Heart toxicity	https://biosig.lab.uq.edu.au/cardiotoxcsm	http://dx.doi.org/10.1021/acs.jcim.2c00822	shap
Virtual Screening of Pharmaceutical Compounds with hERG Inhibitory Activity (Cardiotoxicity) using Ensemble Learning	2021	10.5220/0010267701520159	http://dx.doi.org/10.5220/0010267701520159	class	x	x	x				no	Heart toxicity		http://dx.doi.org/10.5220/0010267701520159
Ligand-based prediction of hERG-mediated cardiotoxicity based on the integration of different machine learning techniques	2022	10.3389/fphar.2022.951083	http://dx.doi.org/10.3389/fphar.2022.951083	class	x	x	x	x			perhaps	Heart toxicity	https://github.com/PDelre93/hERG-QSAR	http://dx.doi.org/10.3389/fphar.2022.951083
Dual Transcriptomic and Molecular Machine Learning Predicts all Major Clinical Forms of Drug Cardiotoxicity	2020	10.3389/fphar.2020.00639	http://dx.doi.org/10.3389/fphar.2020.00639	class			x				no	Heart toxicity		http://dx.doi.org/10.3389/fphar.2020.00639
Prediction of drug-induced liver injury and cardiotoxicity using chemical structure and in vitro assay data	2022	10.1016/j.taap.2022.116250	http://dx.doi.org/10.1016/j.taap.2022.116250	class		x	x		x		no	Heart toxicity		http://dx.doi.org/10.1016/j.taap.2022.116250
TSSF-hERG: A machine-learning-based hERG potassium channel-specific scoring function for chemical cardiotoxicity prediction	2021	10.1016/j.tox.2021.153018	http://dx.doi.org/10.1016/j.tox.2021.153018	regression	x	x	x	x			no	Heart toxicity		http://dx.doi.org/10.1016/j.tox.2021.153018
On QSAR-based cardiotoxicity modeling with the expressiveness-enhanced graph learning model and dual-threshold scheme	2023	10.3389/fphys.2023.1156286	http://dx.doi.org/10.3389/fphys.2023.1156286	class	x						no	Heart toxicity		http://dx.doi.org/10.3389/fphys.2023.1156286
Combining multi-dimensional molecular fingerprints to predict the hERG cardiotoxicity of compounds	2022	10.1016/j.compbiomed.2022.105390	http://dx.doi.org/10.1016/j.compbiomed.2022.105390	regression	x	x	x	x			perhaps	Heart toxicity	https://github.com/Liu-Lab-Lnu/MDFP-hERG	http://dx.doi.org/10.1016/j.compbiomed.2022.105390	importances
Deep Learning-Based Prediction of Drug-Induced Cardiotoxicity	2019	10.1021/acs.jcim.8b00769	http://dx.doi.org/10.1021/acs.jcim.8b00769	class	x	x	x		x		perhaps	Heart toxicity	https://github.com/ChengF-Lab/deephERG	http://dx.doi.org/10.1021/acs.jcim.8b00769
Quantitative prediction of hERG inhibitory activities using support vector regression and the integrated hERG dataset in AMED cardiotoxicity database	2021			regression	x	x	x				no	Heart toxicity
Multi-algorithm based machine learning and structural pattern studies for hERG ion channel blockers mediated cardiotoxicity prediction	2021	10.1016/j.chemolab.2020.104213	http://dx.doi.org/10.1016/j.chemolab.2020.104213	class,regression		x	x		x		no	Heart toxicity		http://dx.doi.org/10.1016/j.chemolab.2020.104213	descriptor interpretation
Ensemble of structure and ligand-based classification models for hERG liability profiling	2023	10.3389/fphar.2023.1148670	http://dx.doi.org/10.3389/fphar.2023.1148670	class			x				perhaps	Heart toxicity	https://zenodo.org/records/7551783	http://dx.doi.org/10.3389/fphar.2023.1148670
Prediction of hERG potassium channel blockage using ensemble learning methods and molecular fingerprints	2020	10.1016/j.toxlet.2020.07.003	http://dx.doi.org/10.1016/j.toxlet.2020.07.003	class		x	x				no	Heart toxicity		http://dx.doi.org/10.1016/j.toxlet.2020.07.003	importances
HergSPred: Accurate Classification of hERG Blockers/Nonblockers with Machine-Learning Models	2022	10.1021/acs.jcim.2c00256	http://dx.doi.org/10.1021/acs.jcim.2c00256	class	x		x				yes	Heart toxicity	http://www.icdrug.com/ICDrug/T	http://dx.doi.org/10.1021/acs.jcim.2c00256	shap
Machine-learning technique, QSAR and molecular dynamics for hERG-drug interactions	2023	10.1080/07391102.2023.2193641	http://dx.doi.org/10.1080/07391102.2023.2193641	class	x	x	x	x	x		no	Heart toxicity		http://dx.doi.org/10.1080/07391102.2023.2193641
High-Throughput Chemical Screening and Structure-Based Models to Predict hERG Inhibition	2022	10.3390/biology11020209	http://dx.doi.org/10.3390/biology11020209	class	x	x	x			x	no	Heart toxicity		http://dx.doi.org/10.3390/biology11020209	importances
Predicting hERG channel blockers with directed message passing neural networks	2022	10.1039/d1ra07956e	http://dx.doi.org/10.1039/d1ra07956e	class	x						perhaps	Heart toxicity	https://github.com/AI-amateur/DMPNN-hERG	http://dx.doi.org/10.1039/d1ra07956e	shap
In silico prediction of hERG blockers using machine learning and deep learning approaches	2023	10.1002/jat.4477	http://dx.doi.org/10.1002/jat.4477	class	x	x	x	x			no	Heart toxicity		http://dx.doi.org/10.1002/jat.4477
Capsule Networks Showed Excellent Performance in the Classification of hERG Blockers/Nonblockers	2020	10.3389/fphar.2019.01631	http://dx.doi.org/10.3389/fphar.2019.01631	class	x						no	Heart toxicity		http://dx.doi.org/10.3389/fphar.2019.01631
The Catch-22 of Predicting hERG Blockade Using Publicly Accessible Bioactivity Data	2018	10.1021/acs.jcim.8b00150	http://dx.doi.org/10.1021/acs.jcim.8b00150	class		x	x	x			no	Heart toxicity		http://dx.doi.org/10.1021/acs.jcim.8b00150
hERG-Att: Self-attention-based deep neural network for predicting hERG blockers	2020	10.1016/j.compbiolchem.2020.107286	http://dx.doi.org/10.1016/j.compbiolchem.2020.107286	class	x						no	Heart toxicity		http://dx.doi.org/10.1016/j.compbiolchem.2020.107286
Toward Reducing hERG Affinities for DAT Inhibitors with a Combined Machine Learning and Molecular Modeling Approach	2021	10.1021/acs.jcim.1c00856	http://dx.doi.org/10.1021/acs.jcim.1c00856	class,regression			x				perhaps	Heart toxicity	https://github.com/NIDA-IRP-CCMB/QSAR_DAT-hERG	http://dx.doi.org/10.1021/acs.jcim.1c00856
In Silico Pharmacoepidemiologic Evaluation of Drug-Induced Cardiovascular Complications Using Combined Classifiers	2018	10.1021/acs.jcim.7b00641	http://dx.doi.org/10.1021/acs.jcim.7b00641	class	x	x	x	x		x	no	Heart toxicity		http://dx.doi.org/10.1021/acs.jcim.7b00641
Derivation of Highly Predictive 3D-QSAR Models for hERG Channel Blockers Based on the Quantum Artificial Neural Network Algorithm	2023	10.3390/ph16111509	http://dx.doi.org/10.3390/ph16111509	regression	x						no	Heart toxicity		http://dx.doi.org/10.3390/ph16111509
Physicochemical QSAR analysis of hERG inhibition revisited: towards a quantitative potency prediction	2022	10.1007/s10822-022-00483-0	http://dx.doi.org/10.1007/s10822-022-00483-0	class,regression			x				no	Heart toxicity		http://dx.doi.org/10.1007/s10822-022-00483-0
Toward Quantitative Models in Safety Assessment: A Case Study to Show Impact of Dose-Response Inference on hERG Inhibition Models	2023	10.3390/ijms24010635	http://dx.doi.org/10.3390/ijms24010635	regression			x				no	Heart toxicity		http://dx.doi.org/10.3390/ijms24010635
Prediction of hERG K plus channel blockage using deep neural networks	2019	10.1111/cbdd.13600	http://dx.doi.org/10.1111/cbdd.13600	class	x		x				no	Heart toxicity		http://dx.doi.org/10.1111/cbdd.13600
The Study on the hERG Blocker Prediction Using Chemical Fingerprint Analysis	2020	10.3390/molecules25112615	http://dx.doi.org/10.3390/molecules25112615	class	x	x	x		x		no	Heart toxicity		http://dx.doi.org/10.3390/molecules25112615
A Nano-QSTR model to predict nano-cytotoxicity: an approach using human lung cells data	2023	10.1186/s12989-023-00530-0	http://dx.doi.org/10.1186/s12989-023-00530-0	regression			x				no	Pulmonary toxicity		http://dx.doi.org/10.1186/s12989-023-00530-0	descriptor interpretation
Structure-activity relationship of graphene-related materials: A meta-analysis based on mammalian in vitro toxicity data	2022	10.1016/j.impact.2022.100436	http://dx.doi.org/10.1016/j.impact.2022.100436	class,regression	x	x	x				perhaps	Pulmonary toxicity	https://zenodo.org/records/6619307	http://dx.doi.org/10.1016/j.impact.2022.100436
Deep exploration of random forest model boosts the interpretability of machine learning studies of complicated immune responses and lung burden of nanoparticles	2021	10.1126/sciadv.abf4130	http://dx.doi.org/10.1126/sciadv.abf4130	regression	x		x				perhaps	Pulmonary toxicity	https://zenodo.org/records/4660115	http://dx.doi.org/10.1126/sciadv.abf4130
Sparse Supervised Classification Methods Predict and Characterize Nanomaterial Exposures: Independent Markers of MWCNT Exposures	2018	10.1177/0192623317730575	http://dx.doi.org/10.1177/0192623317730575	class		x					no	Pulmonary toxicity		http://dx.doi.org/10.1177/0192623317730575
Quantitative Structure-Activity Relationship Models for Predicting Inflammatory Potential of Metal Oxide Nanoparticles	2020	10.1289/EHP6508	http://dx.doi.org/10.1289/EHP6508	class			x	x		x	perhaps	Pulmonary toxicity	Model in the article	http://dx.doi.org/10.1289/EHP6508
Recursive feature elimination in random forest classification supports nanomaterial grouping	2019	10.1016/j.impact.2019.100179	http://dx.doi.org/10.1016/j.impact.2019.100179	class			x	x			no	Pulmonary toxicity		http://dx.doi.org/10.1016/j.impact.2019.100179	importances
ProfhEX: AI-based platform for small molecules liability profiling	2023	10.1186/s13321-023-00728-6	http://dx.doi.org/10.1186/s13321-023-00728-6	regression			x				yes	Pulmonary toxicity	https://profhex.exscalate.eu	http://dx.doi.org/10.1186/s13321-023-00728-6
EXAMINING PULMONARY TOXICITY OF ENGINEERED NANOPARTICLES USING CLUSTERING FOR SAFE EXPOSURE LIMITS	2019			class						x	no	Pulmonary toxicity
Novel QSAR Models for Molecular Initiating Event Modeling in Two Intersecting Adverse Outcome Pathways Based Pulmonary Fibrosis Prediction for Biocidal Mixtures	2021	10.3390/toxics9030059	http://dx.doi.org/10.3390/toxics9030059	class		x					no	Pulmonary toxicity		http://dx.doi.org/10.3390/toxics9030059

## Sheet: Summary
ID	Endpoint	Number of articles	Usable	Perhaps usable	Non-usable	%
LT	Liver toxicity	53	6	13	34	19.3
GT	Genotoxicity	58	8	13	37	21.2
ED	Endocrine disruption	48	8	14	26	17.5
SS	Skin sensitization	24	10	5	9	8.8
NT	Neurotoxicity	12	1	1	10	4.4
C	Carcinogenicity	16	6	3	7	5.8
CT	Chronic toxicity	8	1	1	6	2.9
RT	Reproductive toxicity	13	2	1	10	4.7
KT	Kidney toxicity	4	1	0	3	1.5
HT	Heart toxicity	29	3	6	20	10.6
PT	Pulmonary toxicity	9	1	3	5	3.3
	Total	274	47	60	167	100
			17.2	21.9	60.9
	Total	Usable	Perhaps usable	Non-usable
ANN	111	16	20	75
SVM	127	23	24	80
Trees	201	39	44	118
Instance	84	17	14	53
NB	56	10	9	37
Other	60	12	18	30

## Sheet: sum_copy
ID	Endpoint	Number of articles	Usable	Potentially usable	Non-usable	Total
LT	Liver toxicity	54	6	13	34	19.3
HT	Heart toxicity	29	3	6	20	10.6
NT	Neurotoxicity	12	1	1	10	4.4
PT	Pulmonary toxicity	9	1	3	5	3.3
KT	Kidney toxicity	4	1	0	3	1.5
GT	Genotoxicity	58	8	13	37	21.2
C	Carcinogenicity	16	6	3	7	5.8
ED	Endocrine disruption	48	8	14	26	17.5
SS	Skin sensitization	24	10	5	9	8.8
RT	Reproductive toxicity	13	2	1	10	4.7
CT	Chronic toxicity	8	1	1	6	2.9
	Total	274	47	60	167
			17.2	21.9	60.9

## Sheet: Search links
Endpoint	Endpoint search terms	Methods search term	Search links	Accessed
Chronic toxicity	repeated dose toxicity	ML	https://www.webofscience.com/wos/woscc/summary/60b4500a-5b1d-49ed-88c5-1c66c7aa617f-d617a48d/relevance/1	2024-04-03
	chronic toxicity	QSAR	https://www.webofscience.com/wos/woscc/summary/61b54e8c-1f95-40d8-95e3-fe1de01e21de-d618be6c/relevance/1	2024-04-03
Kidney toxicity	kidney toxicity	ML	https://www.webofscience.com/wos/woscc/summary/0af0672c-873e-4148-b875-8ff0dcdf3585-d6759938/relevance/1	2024-04-03
	Nephrotoxicity	QSAR	https://www.webofscience.com/wos/woscc/summary/5102aa24-e2fc-4640-9e02-d9fbc42c279d-d6765428/relevance/1	2024-04-03
Liver toxicity	liver toxicity	ML	https://www.webofscience.com/wos/woscc/summary/5b5655d7-6d5b-47b0-9b69-d0af81f6902a-d676f893/relevance/1	2024-04-03
	hepatotoxicity	QSAR	https://www.webofscience.com/wos/woscc/summary/eb0148d3-221c-42f2-ba20-1361b08e44b2-d677599f/relevance/1	2024-04-03
Skin sensitization	Skin sensitization	ML	https://www.webofscience.com/wos/woscc/summary/e481087f-dff1-4209-bb3e-e4cb0547ac8f-d6decdf8/relevance/1	2024-04-03
		QSAR	https://www.webofscience.com/wos/woscc/summary/7423f942-5c17-4ada-9514-0dc1eba69b84-d6df306b/relevance/1	2024-04-03
Genotoxicity	genotoxicity	ML	https://www.webofscience.com/wos/woscc/summary/855756a6-804a-44f3-a3ad-3997d21f0777-d73d7922/relevance/1	2024-04-03
	mutagenicity	QSAR	https://www.webofscience.com/wos/woscc/summary/5284c732-e40f-4018-94ed-d7cd67296327-d73dd3f9/relevance/1	2024-04-03
Carcinogenicity	Carcinogenicity	ML	https://www.webofscience.com/wos/woscc/summary/58d23268-6c1a-48b1-835c-4e21b4c688fb-d7a6ba70/relevance/1	2024-04-03
		QSAR	https://www.webofscience.com/wos/woscc/summary/dfeed74a-0eec-48ec-97d1-54efdb3f7870-d7a71a65/relevance/1	2024-04-03
Reproductive toxicity	Reproductive toxicity	ML	https://www.webofscience.com/wos/woscc/summary/bf5bfa32-3f84-4feb-b355-c7b724f606f5-de0fa051/relevance/1	2024-04-15
	Developmental toxicity	QSAR	https://www.webofscience.com/wos/woscc/summary/9067a20a-1cbc-417a-95f9-b9298b07b504-de1051bd/relevance/1	2024-04-15
Neurotoxicity	neurotoxicity	ML	https://www.webofscience.com/wos/woscc/summary/898557bf-5610-40bd-976a-ac2e83c86151-d885ab04/relevance/1	2024-04-03
		QSAR	https://www.webofscience.com/wos/woscc/summary/4a9be814-b19b-4873-ab60-9814240673ed-d8860bb4/relevance/1	2024-04-03
Endocrine disruption	Endocrine disrupting chemicals	ML	https://www.webofscience.com/wos/woscc/summary/63f61ad0-ff39-41d0-bf94-a54857ce826c-d8d8e785/relevance/1	2024-04-03
	thyroid	QSAR	https://www.webofscience.com/wos/woscc/summary/ab009e1e-7bdd-48c5-905b-4588d0d93d21-d8d95898/relevance/1	2024-04-03
	Endocrine disruption
Pulmonary toxicity	Pulmonary toxicity	ML	https://www.webofscience.com/wos/woscc/summary/d7a2f31d-8784-4c61-8ef8-aca65921e9b3-d92c0b50/relevance/1	2024-04-03
	Lung toxicity	QSAR	https://www.webofscience.com/wos/woscc/summary/4c0b65ca-41e3-4471-b452-0fd7472cd7bb-d92c85f6/relevance/1	2024-04-03
Heart toxicity	heart toxicity	ML	https://www.webofscience.com/wos/woscc/summary/9aaa54f8-021d-4500-bbd3-c004665dce0b-df9a2632/relevance/1	2024-04-16
	cardiotoxicity	QSAR	https://www.webofscience.com/wos/woscc/summary/e3a10d9a-ef51-4f9e-bfdd-8ca59ec5cb25-df9a3995/relevance/1	2024-04-16
	Cardiac Toxicity

## Sheet: PRISMA
	Search results
	Endpoints	ML	QSAR	Duplicates
Identification	Chronic toxicity	50	84	12
	Kidney toxicity	44	29	2
	Liver toxicity	161	111	27
	Skin sensitization	37	55	7
	Genotoxicity	102	221	33
	Carcinogenicity	53	90	16
	Reproductive toxicity	112	153	20
	Neurotoxicity	56	27	3
	Endocrine disruption	623	111	23
	Pulmonary toxicity	93	57	8
	Heart toxicity	121	43	16
	Total	1452	981	167
		Screened	Excluded	Reason
Screening	Chronic toxicity	122	114	No machine learning models, other endpoint or other type of research
	Kidney toxicity	71	67
	Liver toxicity	245	192
	Skin sensitization	85	61
	Genotoxicity	290	232
	Carcinogenicity	127	111
	Reproductive toxicity	245	232
	Neurotoxicity	80	68
	Endocrine disruption	711	663
	Pulmonary toxicity	142	133
	Heart toxicity	148	119
	Total	2266	1992
Included	Chronic toxicity	8
	Kidney toxicity	4
	Liver toxicity	53
	Skin sensitization	24
	Genotoxicity	58
	Carcinogenicity	16
	Reproductive toxicity	13
	Neurotoxicity	12
	Endocrine disruption	48
	Pulmonary toxicity	9
	Heart toxicity	29
	Total	274
